# Supplementary material for: Anatomical and histological analyses reveal that tail repair is coupled with regrowth in wild-caught, juvenile American alligators (Alligator mississippiensis)
Source: Sci Rep. 2020 Nov 18;10:20122. doi: 10.1038/s41598-020-77052-8 (PMC7674433; doi:10.1038/s41598-020-77052-8)
Supplement: Supplementary file 5 — Supplementary Data 1. [file 41598_2020_77052_MOESM5_ESM.zip]

Archive with 70 entries (64 files):
- SData1/
- __MACOSX/._SData1
- SData1/A05_RT/
- __MACOSX/SData1/._A05_RT
- SData1/.DS_Store
- __MACOSX/SData1/._.DS_Store
- SData1/A01_F_RT/
- __MACOSX/SData1/._A01_F_RT
- SData1/A03_F_RT/
- __MACOSX/SData1/._A03_F_RT
- SData1/A04_M_RT/
- __MACOSX/SData1/._A04_M_RT
- SData1/A02_M_RT/
- __MACOSX/SData1/._A02_M_RT
- SData1/A05_RT/A05_image_1.jpg
- __MACOSX/SData1/A05_RT/._A05_image_1.jpg
- SData1/A05_RT/A05_image_2.jpg
- __MACOSX/SData1/A05_RT/._A05_image_2.jpg
- SData1/A01_F_RT/.DS_Store
- __MACOSX/SData1/A01_F_RT/._.DS_Store
- SData1/A01_F_RT/A01_F_image_3.JPG
- __MACOSX/SData1/A01_F_RT/._A01_F_image_3.JPG
- SData1/A01_F_RT/A01_F_image_2.JPG
- __MACOSX/SData1/A01_F_RT/._A01_F_image_2.JPG
- SData1/A01_F_RT/A01_F_image_1.JPG
- __MACOSX/SData1/A01_F_RT/._A01_F_image_1.JPG
- SData1/A01_F_RT/A01_F_image_5.JPG
- __MACOSX/SData1/A01_F_RT/._A01_F_image_5.JPG
- SData1/A01_F_RT/A01_F_image_4.JPG
- __MACOSX/SData1/A01_F_RT/._A01_F_image_4.JPG
- SData1/A03_F_RT/A03_F_image_1.JPG
- __MACOSX/SData1/A03_F_RT/._A03_F_image_1.JPG
- SData1/A03_F_RT/A03_F_image_2.JPG
- __MACOSX/SData1/A03_F_RT/._A03_F_image_2.JPG
- SData1/A03_F_RT/A03_F_image_3.JPG
- __MACOSX/SData1/A03_F_RT/._A03_F_image_3.JPG
- SData1/A03_F_RT/A03_F_image_4.JPG
- __MACOSX/SData1/A03_F_RT/._A03_F_image_4.JPG
- SData1/A03_F_RT/A03_F_image_5.JPG
- __MACOSX/SData1/A03_F_RT/._A03_F_image_5.JPG
- SData1/A04_M_RT/.DS_Store
- __MACOSX/SData1/A04_M_RT/._.DS_Store
- SData1/A04_M_RT/A04_M_image_6.JPG
- __MACOSX/SData1/A04_M_RT/._A04_M_image_6.JPG
- SData1/A04_M_RT/A04_M_image_7.JPG
- __MACOSX/SData1/A04_M_RT/._A04_M_image_7.JPG
- SData1/A04_M_RT/A04_M_image_5.JPG
- __MACOSX/SData1/A04_M_RT/._A04_M_image_5.JPG
- SData1/A04_M_RT/A04_M_image_4.JPG
- __MACOSX/SData1/A04_M_RT/._A04_M_image_4.JPG
- SData1/A04_M_RT/A04_M_image_1.JPG
- __MACOSX/SData1/A04_M_RT/._A04_M_image_1.JPG
- SData1/A04_M_RT/A04_M_image_3.jpg
- __MACOSX/SData1/A04_M_RT/._A04_M_image_3.jpg
- SData1/A04_M_RT/A04_M_image_2.JPG
- __MACOSX/SData1/A04_M_RT/._A04_M_image_2.JPG
- SData1/A04_M_RT/A04_M_image_9.JPG
- __MACOSX/SData1/A04_M_RT/._A04_M_image_9.JPG
- SData1/A04_M_RT/A04_M_image_8.JPG
- __MACOSX/SData1/A04_M_RT/._A04_M_image_8.JPG
- SData1/A02_M_RT/A02_M_image_1.jpeg
- __MACOSX/SData1/A02_M_RT/._A02_M_image_1.jpeg
- SData1/A02_M_RT/.DS_Store
- __MACOSX/SData1/A02_M_RT/._.DS_Store
- SData1/A02_M_RT/A02_M_image_4.jpeg
- __MACOSX/SData1/A02_M_RT/._A02_M_image_4.jpeg
- SData1/A02_M_RT/A02_M_image_3.jpeg
- __MACOSX/SData1/A02_M_RT/._A02_M_image_3.jpeg
- SData1/A02_M_RT/A02_M_image_2.jpeg
- __MACOSX/SData1/A02_M_RT/._A02_M_image_2.jpeg
