# Supplementary material for: Anatomical and histological analyses reveal that tail repair is coupled with regrowth in wild-caught, juvenile American alligators (Alligator mississippiensis)
Source: Sci Rep. 2020 Nov 18;10:20122. doi: 10.1038/s41598-020-77052-8 (PMC7674433; doi:10.1038/s41598-020-77052-8)
Supplement: Supplementary file 6 — Supplementary Data 2. [file 41598_2020_77052_MOESM6_ESM.zip]

Archive with 18 entries (17 files):
- SData2/
- __MACOSX/._SData2
- SData2/repair_image_8.jpg
- __MACOSX/SData2/._repair_image_8.jpg
- SData2/repair_image_6.jpg
- __MACOSX/SData2/._repair_image_6.jpg
- SData2/repair_image_7.jpg
- __MACOSX/SData2/._repair_image_7.jpg
- SData2/repair_image_5.jpg
- __MACOSX/SData2/._repair_image_5.jpg
- SData2/repair_image_4.JPG
- __MACOSX/SData2/._repair_image_4.JPG
- SData2/repair_image_1.JPG
- __MACOSX/SData2/._repair_image_1.JPG
- SData2/repair_image_3.JPG
- __MACOSX/SData2/._repair_image_3.JPG
- SData2/repair_image_2.JPG
- __MACOSX/SData2/._repair_image_2.JPG
