# Supplementary material for: Anatomical and histological analyses reveal that tail repair is coupled with regrowth in wild-caught, juvenile American alligators (Alligator mississippiensis)
Source: Sci Rep. 2020 Nov 18;10:20122. doi: 10.1038/s41598-020-77052-8 (PMC7674433; doi:10.1038/s41598-020-77052-8)
Supplement: Supplementary file 7 — Supplementary Data 3. [file 41598_2020_77052_MOESM7_ESM.zip]

Archive with 4 entries (3 files):
- SData3/
- __MACOSX/._SData3
- SData3/A04_alligator_male_biopsy_results.pdf
- __MACOSX/SData3/._A04_alligator_male_biopsy_results.pdf
